# Supplementary material for: Radiomics Analysis in Characterization of Salivary Gland Tumors on MRI: A Systematic Review
Source: Cancers (Basel). 2023 Oct 10;15(20):4918. doi: 10.3390/cancers15204918 (PMC10605883; doi:10.3390/cancers15204918)
Supplement: Supplementary file 1 [file cancers-15-04918-s001.zip]

Archive with 1 entries (1 files):
- cancers-2634640-supplementary.pdf
